# Supplementary material for: KLF12 promotes the proliferation of breast cancer cells by reducing the transcription of p21 in a p53-dependent and p53-independent manner
Source: Cell Death Dis. 2023 May 8;14(5):313. doi: 10.1038/s41419-023-05824-x (PMC10167366; doi:10.1038/s41419-023-05824-x)
Supplement: Supplementary file 4 — Table.S1 [file 41419_2023_5824_MOESM4_ESM.xlsx]

## Sheet: Sheet1
Table S1.Primers for RT-PCR
KLF12 forward	5’-CACCTGGAAATGTGAACAACA-3’
KLF12 reverse	5’-TTTTACTTTGTCTGGGAGATAGGC-3’,
p53 forward	5’-GCCATCTACAAGCAGTCACAG-3’
p53 reverse	5’-TCATCCAAATACTCCACACGC-3’,
p21 forward	5’-TGTCACTGTCTTGTACCCTTG-3’
p21 reverse	5’-GGCGTTTGGAGTGGTAGAA-3’
GADD45 forward	5’-CTTGGAGACCGACGCTGG-3’
GADD45 reverse	5’-TGTAGCGACTTTCCCGGC-3’
PUMA forward	5’-CGACCTCAACGCACAGTAC-3’
PUMAreverse	5’-CCTAATTGGGCTCCATCTCG-3’
ConG1 forward	5’-CTGCTACACCAGCTGAATGC-3’
ConG1 reverse	5’-CCTGCAATGACATGCCCTCA-3’
