# Supplementary material for: KLF12 promotes the proliferation of breast cancer cells by reducing the transcription of p21 in a p53-dependent and p53-independent manner
Source: Cell Death Dis. 2023 May 8;14(5):313. doi: 10.1038/s41419-023-05824-x (PMC10167366; doi:10.1038/s41419-023-05824-x)
Supplement: Supplementary file 5 — Table.S2 [file 41419_2023_5824_MOESM5_ESM.xlsx]

## Sheet: Sheet1
Table S2. The primers for amplifying p21 promoter.
region 1 forward	5’-AGCAGAGGGGCTTCA-3’
region 1 revers,	5’-TCCCACTGAAAAACAGAACCC-3’
region 2 forward	5’-CAACTCACTCGTCAAATCCTC-3’
region 2 revers 2	5’-GGGCAACCTGATCTCCAG-3’.
